# Supplementary material for: A Novel Single-Step-Labeled 212Pb-CaCO3 Microparticle for Internal Alpha Therapy: Preparation, Stability, and Preclinical Data from Mice
Source: Materials (Basel). 2021 Nov 23;14(23):7130. doi: 10.3390/ma14237130 (PMC8658347; doi:10.3390/ma14237130)
Supplement: Supplementary file 1 [file materials-14-07130-s001.zip]

Archive with 1 entries (1 files):
- materials-1463196-supplementary.pdf
